# Supplementary material for: Association and comparison of periodontal and oral hygiene status with serum HbA1c levels: a cross-sectional study
Source: BMC Oral Health. 2023 Jul 2;23:442. doi: 10.1186/s12903-023-03042-7 (PMC10316548; doi:10.1186/s12903-023-03042-7)
Supplement: Supplementary file 2 — Supplementary Material 2 [file 12903_2023_3042_MOESM2_ESM.xlsx]

## Sheet: Supporting data_S2
ID_of_patient	Gender	Age	Education_levels	Occupation	Total_monthy_income	Groups_diabetes	HbA1c_level	Frequency_of_cleaning_teeth	Tool_for_cleaning_teeth	Last_dental_visit	Dental_visit_reason	Tobacco_consumption	Frequency_of_tobacco_consumption	Duration_of_diabetes	Medication_use	Complications	Other_treatment	Other_medication_usage	CPIscore	loss_of_Attachment_score	No_missing_teeth	OHI
1321	2	27	4	5	25000	2	4.5	2	1	1	2	3	3	#NULL!	1	2	2	2	0	0	0	1
1401	1	49	1	2	22000	2	5.6	4	1	2	1	2	1	4	1	2	2	2	3	1	4	1
1379	1	51	1	2	22000	0	6.9	3	2	2	1	1	2	2	1	2	2	2	4	3	2	3
1200	2	57	1	5	28000	0	6.8	5	3	2	1	3	3	2	1	2	2	1	3	1	3	3
1301	2	54	1	5	50000	0	6.5	4	3	2	1	3	3	3	4	2	2	1	4	4	7	3
1249	1	40	1	3	27000	0	6.8	3	2	2	1	2	2	2	1	2	2	2	3	1	2	3
1262	1	50	1	2	15000	0	6.5	4	1	2	1	1	2	3	2	2	2	2	4	3	4	3
1352	1	37	1	2	18000	0	6.8	3	1	2	1	2	2	1	2	1	1	1	2	0	2	3
1340	1	55	1	3	30000	0	6.6	3	1	2	1	3	3	3	2	2	1	1	4	4	3	3
1280	2	59	1	5	70000	0	6.8	4	3	2	1	3	3	2	2	2	2	2	4	2	5	3
1141	2	57	1	5	50000	0	6.9	5	3	2	1	3	3	2	1	2	2	2	3	3	4	3
2990	1	43	1	3	20000	0	6.8	3	1	2	1	2	1	1	2	2	2	2	4	3	2	3
1309	1	54	1	2	20000	0	6.6	3	1	2	1	2	2	2	2	2	1	1	4	3	5	3
1206	1	58	1	3	25000	2	4	2	3	2	1	2	2	3	2	2	2	2	0	0	2	1
1120	1	54	1	5	20000	0	6.7	5	3	2	1	3	3	2	2	2	2	2	3	2	3	3
1331	1	50	1	3	30000	0	6.8	5	2	2	1	2	2	1	1	2	2	2	3	2	3	3
1175	1	32	2	4	40000	2	5	3	2	2	1	2	2	1	1	2	1	2	0	0	3	1
1240	2	58	2	5	25000	0	6.9	2	2	2	1	3	3	3	2	2	2	2	0	0	1	1
1301	1	35	2	4	18000	0	6.6	3	1	2	1	2	1	1	1	2	1	1	3	2	4	3
1132	2	49	2	5	30000	0	6.7	5	1	2	1	3	3	2	2	2	2	1	3	1	2	3
1123	2	50	2	5	50000	0	6.9	1	1	2	1	3	3	2	2	2	1	2	3	1	4	2
1153	1	27	2	4	25000	0	6.7	3	1	3	5	2	2	1	2	2	2	2	3	1	0	3
1131	2	40	2	5	40000	0	6.7	3	1	2	1	3	3	1	2	2	1	1	3	3	4	3
1098	2	53	2	5	50000	0	6.6	2	2	2	1	3	3	2	2	2	2	2	0	1	0	1
1271	2	35	2	2	15000	0	6.9	3	1	2	1	3	3	1	2	2	1	1	3	2	3	3
1337	1	38	2	2	18000	0	6.7	3	1	2	1	2	2	1	2	2	2	1	2	2	3	3
224	2	45	3	5	65000	0	6.4	1	1	1	1	3	3	1	1	2	2	2	0	0	1	1
388	2	54	3	5	80000	0	6.9	5	1	2	1	3	3	2	2	2	2	2	3	1	2	3
1219	1	59	3	2	15000	0	6.7	2	2	1	1	3	3	2	2	2	2	2	0	1	2	1
1289	2	31	3	5	18000	0	6.5	2	1	1	2	3	3	1	1	2	2	2	0	0	0	1
1270	1	57	3	3	50000	0	6	2	2	2	1	3	3	2	1	2	1	1	1	1	2	1
1151	1	39	3	2	23000	0	6.7	2	1	2	2	3	3	1	2	2	2	2	0	0	1	1
1082	1	59	3	2	60000	0	6.8	1	1	2	1	3	3	3	2	2	2	2	1	1	2	1
1200	2	36	3	2	40000	0	6.6	1	1	2	3	3	3	2	2	2	2	2	0	0	1	2
1202	1	36	3	3	40000	0	6	1	1	2	1	1	2	1	2	2	2	2	1	0	1	2
221	1	42	3	3	80000	0	6.9	1	1	2	3	3	3	2	2	2	1	2	4	1	0	2
1217	1	48	3	4	50000	0	6.5	1	1	3	5	2	2	2	2	2	2	2	0	1	0	2
1099	1	52	3	3	50000	0	6.6	5	1	1	1	2	2	3	2	2	2	2	4	4	4	3
1201	1	55	3	3	80000	0	6.9	1	1	1	1	3	3	3	2	2	2	2	4	2	2	3
1349	2	28	4	5	20000	0	6.9	1	1	2	1	3	3	1	2	2	2	2	0	0	0	1
1320	2	37	4	2	45000	0	6.8	1	1	1	3	3	3	1	1	2	2	2	2	0	0	2
1221	2	46	4	2	47000	0	6.5	1	1	2	3	3	3	1	2	2	2	2	0	0	0	1
1212	1	33	4	2	40000	0	6.5	1	1	3	5	3	3	1	1	2	2	2	2	0	0	1
1130	1	27	4	3	30000	0	6.7	2	1	1	2	3	3	1	1	2	2	2	1	0	0	1
1140	1	35	4	5	40000	0	6.5	1	1	1	3	1	2	1	2	2	2	2	0	0	0	2
992	2	40	4	1	115000	0	6.7	2	1	3	5	3	3	1	2	2	2	2	0	0	0	1
1003	1	31	4	3	50000	0	6.3	1	1	3	5	3	3	2	1	2	2	2	0	0	0	1
1293	2	30	4	2	50000	0	6.5	2	1	3	5	3	3	1	2	2	2	2	0	1	0	1
5981	1	35	4	3	50000	0	6.7	2	1	1	2	3	3	1	1	2	2	1	2	0	0	1
1289	1	50	4	2	65000	0	6.6	1	1	1	3	1	1	3	2	2	1	1	1	1	0	1
1152	1	25	4	5	15000	0	6.6	1	1	3	5	1	2	1	2	2	2	2	2	1	0	1
1198	1	47	5	1	120000	0	6.9	1	1	1	3	1	2	1	2	2	2	2	0	0	0	1
1257	1	35	5	2	50000	1	7.5	3	1	1	1	1	2	1	2	2	2	2	1	1	0	2
1247	1	40	5	1	200000	1	8.5	3	1	1	3	1	2	1	2	2	2	2	2	0	0	3
944	1	48	1	3	20000	1	8.4	3	1	2	1	2	1	2	2	2	2	2	2	3	3	3
1101	1	53	1	3	22000	1	8.8	3	2	2	1	2	2	3	2	2	2	2	4	4	4	3
1109	1	55	1	2	250000	1	8.8	3	2	2	1	2	2	2	2	1	1	2	4	4	6	3
1309	1	45	1	2	20000	1	9.2	4	1	2	1	2	2	3	2	2	2	2	4	4	5	3
1267	2	60	1	5	25000	1	9.1	4	3	2	1	3	3	3	2	1	1	1	4	2	5	3
1103	1	37	1	2	17000	1	7.9	3	1	2	1	2	2	1	1	2	2	2	4	4	2	3
999	2	51	1	5	50000	1	9	4	3	2	1	3	3	3	4	1	2	2	4	3	5	3
1314	2	58	1	5	47000	1	7.6	5	3	2	1	3	3	3	2	2	2	2	3	3	4	3
1200	2	55	1	5	450000	1	8.5	5	3	2	4	3	3	3	4	2	2	2	3	1	4	3
1199	1	57	1	3	20000	1	7.6	5	1	2	1	2	1	2	2	2	1	1	4	3	4	3
1370	2	59	1	5	12000	1	10	3	3	2	1	3	3	3	2	2	1	1	4	4	5	3
1100	1	55	1	3	80000	1	8	5	1	2	1	3	3	2	2	2	2	2	4	2	0	3
1240	1	60	1	5	12000	1	8.5	1	2	2	1	3	3	3	2	2	1	1	4	2	4	3
1072	2	50	1	5	20000	1	10	4	3	2	1	3	3	3	4	1	1	1	4	4	6	3
1320	2	60	1	5	30000	1	9	3	3	2	1	3	3	3	2	1	1	1	4	4	5	3
1211	1	45	1	3	28000	1	8.2	1	2	3	5	3	3	3	4	1	2	1	4	1	1	3
1236	2	48	1	4	22000	1	9.5	4	3	3	5	3	3	3	2	1	2	1	4	4	4	3
1233	2	60	1	5	20000	1	10	5	3	2	1	3	3	3	2	2	2	2	4	2	6	3
1139	1	57	2	3	40000	1	8.4	3	1	3	5	3	3	3	2	2	1	1	4	3	0	3
1303	2	48	2	4	28000	1	7.7	5	3	2	1	3	3	2	2	2	2	1	3	2	2	3
1207	1	41	2	4	70000	1	9.8	3	1	2	1	1	2	1	4	2	2	1	4	3	4	3
1340	1	58	2	2	20000	1	8.9	3	2	2	1	2	2	2	4	2	2	2	3	3	4	3
1360	2	47	2	5	30000	1	7.4	3	1	1	1	3	3	1	2	2	2	2	3	2	3	3
1221	2	50	2	5	25000	1	7.2	1	1	1	3	3	3	3	4	1	2	1	0	2	2	3
1312	1	40	2	2	30000	1	7.5	5	2	1	1	3	3	2	2	2	2	2	4	2	1	1
1159	1	53	2	3	28000	1	8	3	2	3	5	2	2	2	2	1	2	1	0	2	3	3
1269	2	47	3	5	32000	1	10.7	3	1	2	1	3	3	2	4	2	1	1	4	2	3	3
9145	2	46	3	5	60000	1	7	5	1	3	5	3	3	2	2	2	1	1	3	3	0	3
1327	1	27	3	3	60000	1	7.3	3	1	2	1	1	2	1	2	2	2	1	3	2	2	3
1260	2	40	3	5	40000	1	7.4	2	1	2	1	3	3	1	2	1	1	2	1	1	2	1
1233	1	57	3	3	200000	1	8.7	1	2	2	2	3	3	3	4	2	2	1	3	2	3	2
1139	1	33	3	2	40000	1	7.3	1	1	2	1	1	2	1	2	2	2	1	2	0	1	2
1001	1	52	3	3	75000	1	7.6	1	1	2	1	1	2	2	2	2	1	2	2	1	1	2
2726	1	42	3	3	50000	1	10.4	1	1	2	1	2	1	2	4	2	2	2	2	2	3	2
1401	1	50	3	2	30000	1	7.6	1	1	2	1	3	3	3	2	2	1	1	2	1	2	2
1200	1	59	3	3	100000	1	10	1	2	2	1	2	2	3	4	1	1	1	3	4	6	2
1159	2	39	3	5	30000	1	7.2	1	1	1	1	3	3	1	2	1	2	2	1	0	1	1
898	1	49	3	3	35000	1	7.3	1	1	2	1	2	2	2	2	2	2	1	3	2	0	1
1727	1	47	3	3	200000	1	9.8	1	2	2	1	2	2	2	4	2	2	2	2	2	3	2
1324	1	28	4	3	35000	1	7	1	1	1	1	3	3	1	2	2	2	2	2	1	0	1
1030	1	58	4	3	80000	1	7.6	2	2	1	1	3	3	3	2	2	2	2	0	1	0	1
1051	1	41	4	2	100000	1	7.3	2	1	2	4	1	2	1	2	2	2	2	0	1	0	1
1330	1	29	4	3	25000	1	7.3	1	1	1	4	3	3	1	2	2	2	2	1	0	0	1
1059	1	59	4	2	60000	1	7.7	2	1	1	3	1	2	3	2	2	2	2	0	1	0	1
1260	2	46	5	1	200000	1	7.2	2	1	2	3	3	3	1	2	2	2	2	0	0	0	1
1309	2	56	5	2	100000	1	8	1	1	2	2	3	3	3	2	2	1	1	3	1	2	2
1281	2	53	1	5	40000	2	5.1	1	3	1	1	3	3	4	1	2	2	2	0	0	2	1
1199	1	60	1	3	40000	2	5.6	5	2	2	1	3	3	4	1	2	2	2	0	1	3	1
1308	1	57	1	3	25000	2	5.3	3	1	2	1	3	3	4	1	2	2	2	0	1	5	3
1143	1	40	1	3	20000	2	5.1	2	1	2	1	2	2	4	1	2	2	2	0	1	3	3
1100	2	53	1	5	35000	2	4.9	4	3	2	1	3	3	4	1	2	2	2	0	1	5	1
1205	1	47	1	4	50000	2	5.7	3	1	2	1	1	2	4	1	2	1	1	3	1	3	3
1209	2	60	1	5	45000	2	5.5	3	3	2	1	3	3	4	1	2	1	1	3	2	4	3
1230	1	58	1	3	3000	2	5.6	3	1	2	1	2	2	1	1	2	1	1	4	4	5	3
1146	2	60	1	5	65000	2	5.7	1	3	2	1	3	3	4	1	2	2	2	0	3	6	3
1312	1	59	1	4	40000	2	5.2	3	2	2	1	2	2	4	1	2	2	2	3	1	3	3
1200	1	38	1	4	17000	2	5.6	3	1	1	1	2	2	4	1	2	2	2	3	0	3	3
1320	2	29	2	5	50000	2	5.7	3	1	2	1	3	3	4	1	2	2	2	2	0	0	3
1370	2	51	2	5	32000	2	5.5	3	3	2	1	1	1	4	1	2	1	1	3	1	0	3
1199	2	31	2	5	32000	2	4.8	1	1	1	2	3	3	4	1	2	2	2	1	1	0	1
1345	1	38	2	4	15000	2	5.5	5	1	2	1	3	3	4	1	2	2	2	4	1	2	3
1079	2	23	2	5	32000	2	5.2	5	1	1	1	3	3	4	1	2	2	2	0	1	2	3
3995	1	32	2	4	12000	2	5.7	5	1	1	3	2	2	4	1	2	2	2	3	1	2	3
370	2	20	3	5	70000	2	5.5	4	1	1	3	3	3	4	1	2	2	2	0	0	0	1
1299	1	55	3	3	80000	2	5	1	1	2	3	3	3	4	1	2	2	2	0	0	0	1
8453	2	25	3	5	100000	2	5.3	1	1	3	5	3	3	4	1	2	1	1	0	0	0	1
1040	1	46	3	3	100000	2	5.1	1	1	2	1	1	2	4	1	2	2	2	0	2	1	2
1038	2	53	3	2	40000	2	4.9	1	1	2	3	3	3	4	1	2	2	2	0	1	2	2
1301	1	33	3	3	18000	2	5	2	1	1	1	3	3	4	1	2	2	2	0	0	0	1
1199	1	44	3	2	30000	2	5.3	2	1	2	3	3	3	4	1	2	2	2	0	0	0	1
1192	1	22	3	2	25000	2	4.6	1	1	2	4	3	3	4	1	2	2	2	0	0	0	1
1298	1	52	3	3	40000	2	4.7	2	2	2	2	3	3	4	1	2	2	2	0	0	0	2
1024	2	35	4	2	75000	2	4.7	1	1	2	3	3	3	4	1	2	2	2	0	0	0	2
1321	2	27	4	5	25000	2	4.5	2	1	1	2	3	3	4	1	2	2	2	0	0	1	1
1257	2	58	4	5	56000	2	5.6	1	1	1	2	3	3	4	2	2	2	2	2	0	2	1
1102	2	36	4	2	35000	2	4.7	2	1	1	1	3	3	4	1	2	2	2	1	0	1	1
1029	1	25	4	5	22000	2	5.1	1	1	1	2	3	3	4	1	2	2	2	0	0	0	1
1359	2	32	4	2	50000	2	5.2	2	1	1	3	3	3	4	1	2	2	2	0	0	0	1
1223	1	32	4	2	35000	2	5	5	1	2	1	2	2	4	1	2	2	2	3	1	2	3
1137	1	38	4	2	50000	2	4.5	2	1	2	2	1	1	4	1	2	2	2	0	0	0	1
1020	2	37	4	2	45000	2	4.8	1	1	2	1	3	3	4	1	2	2	2	0	0	0	2
1132	1	57	4	2	80000	2	5	2	1	2	1	3	3	4	1	2	2	2	2	1	2	1
1319	2	51	4	2	70000	2	4.7	2	1	1	3	3	3	4	1	1	1	1	0	0	0	1
1590	2	38	4	5	600000	2	5.5	1	1	2	1	3	3	1	2	2	2	2	0	0	0	1
1315	1	58	4	2	60000	2	5.5	1	1	1	1	1	2	4	1	2	2	2	0	0	1	2
1221	1	29	4	2	50000	2	4.9	2	1	1	3	1	2	4	1	2	2	2	0	0	0	1
1098	1	28	4	5	3000	2	5.1	1	1	1	2	3	3	4	1	2	2	2	0	0	0	1
1305	2	50	5	1	120000	2	4.7	2	1	1	2	3	3	4	1	2	2	2	1	1	0	1
1230	1	50	5	2	80000	2	5.2	1	1	1	3	3	3	4	1	2	2	2	1	0	0	1
1350	1	37	5	1	120000	2	5.4	2	1	1	3	1	2	4	1	2	2	2	4	1	0	2
